# Supplementary material for: Encapsulation of Luminescent Gold Nanoclusters into Synthetic Vesicles
Source: Nanomaterials (Basel). 2022 Nov 2;12(21):3875. doi: 10.3390/nano12213875 (PMC9655092; doi:10.3390/nano12213875)
Supplement: Supplementary file 1 [file nanomaterials-12-03875-s001.zip]

Archive with 2 entries (2 files):
- nanomaterials-1983666-supplementary-conversion/nanomaterials-1983666-supplementary-conversion.pdf
- nanomaterials-1983666-supplementary-conversion/Video S1.avi
